# Supplementary material for: Electrical experimental data collection of polycrystalline and monocrystalline photovoltaic modules in an indoor environment using artificial sun simulator
Source: Data Brief. 2022 Jun 14;43:108389. doi: 10.1016/j.dib.2022.108389 (PMC9249606; doi:10.1016/j.dib.2022.108389)
Supplement: Supplementary file 2 [file mmc2.xlsx]

## Sheet: MP1
10 watt monocrystaline module 1 output parameters are collected experimentally using artificial sun simulator at three different irradiance level
Irradiance level at 1000 W/m^2				Irradiance level at 600 W/m^2				Irradiance level at 300 W/m^2
Module Voltage(V)	Module Current(A)	Module Power(W)		Module Voltage(V)	Module Current(A)	Module Power(W)		Module Voltage(V)	Module Current(A)	Module Power(W)
0	0.63	0		0	0.378	0		0	0.1134	0
1.3658	0.6289	0.858952		2.1166	0.376081	0.796013		1.43541	0.11331	0.162646
3.80048	0.6277	2.38556		3.883	0.376081	1.46032		3.64833	0.11308	0.412553
5.52257	0.6264	3.45934		6.396	0.376081	2.40541		5.08373	0.11285	0.573699
7.18527	0.6256	4.4951		7.89413	0.374162	2.95368		6.7201	0.11239	0.755272
8.84764	0.6247	5.52712		9.5011	0.374162	3.55495		8.57225	0.11192	0.959406
10.541	0.6219	6.55545		11.502	0.372244	4.28155		10.745	0.11117	1.19452
12.4888	0.6198	7.74056		12.8579	0.372244	4.78628		12.601	0.110542	1.39294
14.259	0.6167	8.79353		14.1734	0.370325	5.24876		14.1344	0.109195	1.54341
15.3692	0.6139	9.43515		15.3092	0.366487	5.61062		15.0718	0.107644	1.62239
16.3797	0.6065	9.93429		16.5044	0.360731	5.95365		16.0287	0.105917	1.69771
17.084	0.591	10.0966		17.459	0.345381	6.03001		16.7464	0.10419	1.74481
17.6773	0.57	10.0761		18.1138	0.326193	5.90859		17.5837	0.10036	1.7647
18.295	0.5355	9.79697		18.7083	0.303168	5.67176		18.3014	0.0944041	1.72773
18.87	0.496	9.35952		19.3619	0.276305	5.34979		18.9593	0.0869208	1.64796
19.57	0.439	8.59123		20.051	0.2368	4.74808		19.6172	0.0777107	1.52447
20.2474	0.367	7.4308		20.741	0.1871	3.88064		20.434	0.061891	1.26468
21.057	0.2674	5.63064		21.347	0.1257	2.68332		21.216	0.0439289	0.931996
21.755	0.149	3.24149		21.881	0.065	1.42227		21.9501	0.019036	0.417842
22.471	0	0		22.4327	0	0		22.29	0	0

## Sheet: MP2
10 watt monocrystaline module 2 output parameters are collected experimentally using artificial sun simulator at three different irradiance level
Irradiance level at 1000 W/m^2				Irradiance level at 600 W/m^2				Irradiance level at 300 W/m^2
Module Voltage(V)	Module Current(A)	Module Power(W)		Module Voltage(V)	Module Current(A)	Module Power(W)		Module Voltage(V)	Module Current(A)	Module Power(W)
0	0.63	0		0	0.378	0		0	0.1134	0
1.98172	0.629563	1.24762		1.5578	0.37765	0.588303		1.34409	0.1128	0.151613
3.85484	0.629207	2.42549		3.66379	0.37695	1.38107		2.8817	0.11254	0.324307
5.72258	0.628867	3.59874		5.33405	0.37631	2.00726		4.91613	0.1121	0.551098
8.27097	0.628355	5.19711		7.27371	0.37595	2.73455		6.53548	0.1117	0.730013
10.5376	0.628031	6.61794		9.53664	0.37534	3.57948		8.3871	0.1115	0.935162
12.5269	0.627603	7.86192		10.6681	0.37504	4.00096		9.78495	0.111	1.08613
14.2473	0.626217	8.9219		11.9612	0.3741	4.47468		11.3129	0.1107	1.25234
15.5376	0.620768	9.64524		13.3566	0.374103	4.99674		12.6495	0.1101	1.39271
16.5978	0.607382	10.0812		14.6784	0.370931	5.44467		13.9785	0.109015	1.52387
17.3118	0.581213	10.0618		15.5866	0.364619	5.68317		14.7849	0.106729	1.57798
17.9419	0.545893	9.79436		16.4871	0.35	5.77048		15.663	0.100059	1.56722
18.591	0.503429	9.35925		17.403	0.32053	5.57818		16.3129	0.0940176	1.5337
19.05	0.4621	8.80301		18.319	0.282784	5.18032		16.9581	0.0860471	1.4592
19.5549	0.41443	8.10414		19.181	0.235992	4.52656		17.757	0.0750041	1.33185
20.1301	0.352618	7.09824		19.7892	0.195361	3.86604		18.7092	0.0600353	1.12321
20.6812	0.2731	5.64804		20.465	0.1435	2.93673		19.5011	0.0466941	0.910586
21.15	0.193976	4.10259		20.9052	0.105216	2.19956		20.602	0.0266765	0.549589
21.575	0.102	2.20065		21.4517	0.052784	1.13231		21.3978	0.0107059	0.229083
21.9892	0	0		21.85	0	0		21.79	0	0

## Sheet: PP1
10 watt polycrystaline module 1 output parameters are collected experimentally using artificial sun simulator at three different irradiance level
Irradiance level at 1000 W/m^2				Irradiance level at 600 W/m^2				Irradiance level at 300 W/m^2
Module Voltage(V)	Module Current(A)	Module Power(W)		Module Voltage(V)	Module Current(A)	Module Power(W)		Module Voltage(V)	Module Current(A)	Module Power(W)
0	0.6	0		0	0.36	0		0	0.108	0
1.987	0.5981	1.18842		2.56162	0.358414	0.91812		1.721	0.108	0.185868
3.95022	0.5971	2.35868		5.00457	0.356828	1.78577		4.396	0.107422	0.472227
5.9137	0.5935	3.50978		7.12415	0.355242	2.5308		7.275	0.106267	0.773092
8.48	0.588	4.98624		9.71475	0.35207	3.42027		10.4675	0.10492	1.09825
10.832	0.58451	6.33141		11.7633	0.348899	4.1042		12.6806	0.10423	1.3217
13.4905	0.57805	7.79818		13.8119	0.345727	4.77515		14.6545	0.10338	1.51498
15.515	0.57195	8.8738		15.4025	0.342555	5.2762		15.9704	0.102525	1.63737
16.7749	0.5653	9.48285		16.5623	0.339383	5.62096		17.1069	0.10107	1.72899
17.5701	0.5583	9.80939		17.4866	0.334626	5.85147		18.0639	0.0981818	1.77355
18.3983	0.5451	10.0289		18.1931	0.328282	5.97247		18.6621	0.0947166	1.76761
18.9912	0.5301	10.0672		18.8996	0.318767	6.02457		19.1406	0.0912513	1.7466
19.651	0.5	9.8255		19.4295	0.302907	5.88533		19.6789	0.0860535	1.69344
20.184	0.45734	9.23095		19.9594	0.283877	5.66601		20.0976	0.0808556	1.625
20.512	0.423	8.67658		20.3715	0.26326	5.363		20.5163	0.0733476	1.50482
20.971	0.36972	7.7534		20.7837	0.2363	4.91119		20.935	0.0635294	1.32999
21.4697	0.2915	6.25842		21.2547	0.196652	4.17978		21.4733	0.0490909	1.05414
21.8942	0.1952	4.27375		21.7268	0.143833	3.12503		21.912	0.0317647	0.696028
22.245	0.101678	2.26183		22.209	0.0703965	1.56344		22.3107	0.013861	0.309249
22.552	0	0		22.47	0	0		22.43	0	0

## Sheet: PP2
10 watt polycrystaline module 2 output parameters are collected experimentally using artificial sun simulator at three different irradiance level
Irradiance level at 1000 W/m^2				Irradiance level at 600 W/m^2				Irradiance level at 300 W/m^2
Module Voltage(V)	Module Current(A)	Module Power(W)		Module Voltage(V)	Module Current(A)	Module Power(W)		Module Voltage(V)	Module Current(A)	Module Power(W)
0	0.67	0		0	0.402	0		0	0.1206	0
2.4811	0.669123	1.66016		1.7696	0.401786	0.711001		1.48067	0.1206	0.178569
4.0684	0.668123	2.71819		3.8354	0.401231	1.53888		3.62395	0.1206	0.437048
5.93726	0.66623	3.95558		6.21698	0.399323	2.48258		5.19958	0.1206	0.627069
7.78302	0.664123	5.16888		8.18632	0.397851	3.25694		7.35294	0.119654	0.879809
9.96462	0.659246	6.56914		10.0755	0.394832	3.97813		9.19118	0.119181	1.09541
12.0613	0.654368	7.89253		11.5448	0.393359	4.54125		11.187	0.118235	1.32269
13.878	0.647491	8.98588		13.329	0.388756	5.18173		12.578	0.117416	1.47686
14.9764	0.640614	9.59409		14.5884	0.384116	5.60364		14.4958	0.115625	1.67608
15.684	0.631886	9.9105		15.4231	0.377862	5.8278		15.7563	0.113033	1.78098
16.4505	0.617105	10.1517		16.2677	0.36847	5.99416		16.7017	0.10982	1.83417
17.158	0.5986	10.2708		17.0548	0.357491	6.09694		17.542	0.10452	1.83349
17.8956	0.573088	10.2558		17.6321	0.346496	6.10945		18.2773	0.0988447	1.80661
18.691	0.534825	9.99641		18.3143	0.329203	6.02912		19.0651	0.0908047	1.7312
19.3396	0.493684	9.54765		18.944	0.307178	5.81918		19.6429	0.0832376	1.63503
19.9	0.446667	8.88867		19.6087	0.277277	5.43704		20.1155	0.0747247	1.50312
20.3183	0.393772	8.00078		20.3608	0.228454	4.65151		20.6608	0.0619553	1.28005
21.064	0.259211	5.46002		21.201	0.152287	3.22864		21.3095	0.0416188	0.886876
21.6875	0.128158	2.77942		21.8153	0.0729597	1.59164		21.8238	0.0202424	0.441766
22.2467	0	0		22.18	0	0		22.14	0	0

## Sheet: PP3
20 watt polycrystaline module 3 output parameters are collected experimentally using artificial sun simulator at three different irradiance level
Irradiance level at 1000 W/m^2				Irradiance level at 600 W/m^2				Irradiance level at 300 W/m^2
Module Voltage(V)	Module Current(A)	Module Power(W)		Module Voltage(V)	Module Current(A)	Module Power(W)		Module Voltage(V)	Module Current(A)	Module Power(W)
0	1.31	0		0	0.786	0		0	0.2358	0
2.28824	1.308	2.99302		1.36364	0.783252	1.06807		1.7754	0.234814	0.416889
4.37647	1.305	5.71129		3.14394	0.781503	2.457		3.80435	0.233941	0.889993
6.353	1.301	8.26525		5.1	0.780503	3.98057		6.25	0.232741	1.45463
8.76471	1.29969	11.3914		7.53788	0.77941	5.8751		8.4692	0.231227	1.95831
10.6471	1.2945	13.7827		9.62121	0.775007	7.45651		10.6884	0.230168	2.46013
12.8235	1.2912	16.5577		11.6258	0.77051	8.9578		12.617	0.228708	2.88561
13.7059	1.2882	17.6559		13.512	0.76412	10.3248		13.7681	0.227822	3.13668
14.5882	1.2816	18.6962		14.6106	0.756769	11.0568		14.3569	0.226935	3.25808
15.1176	1.27071	19.2101		15.3109	0.747724	11.4483		14.9457	0.225162	3.3652
15.6471	1.25513	19.6391		15.8712	0.736531	11.6896		15.5797	0.222503	3.46653
16.1765	1.2297	19.8922		16.4773	0.720042	11.8643		16.1685	0.218071	3.52588
16.7647	1.1934	20.007		17.0076	0.69559	11.8303		16.7572	0.21179	3.54901
17.2941	1.14539	19.8085		17.5	0.665077	11.6388		17.2101	0.203887	3.50892
17.8559	1.0766	19.2237		18.0682	0.615608	11.1229		17.7483	0.19125	3.39436
18.358	0.993351	18.2359		18.8258	0.527664	9.9337		18.5036	0.166656	3.08374
19.4641	0.738743	14.379		19.697	0.390252	7.68679		19.3241	0.128538	2.48388
20.232	0.480105	9.71348		20.3788	0.230853	4.70451		20.02	0.0865	1.73173
20.728	0.24749	5.12997		20.832	0.106923	2.22742		20.5909	0.0478692	0.98567
21.18	0	0		21.182	0	0		21.1857	0	0

## Sheet: PAM1
9 watt polycrystaline PV attay modules 1 output parameters are collected experimentally using artificial sun simulator at four different irradiance level
Irradiance level at 1000 W/m^2				Irradiance level at 855 W/m^2				Irradiance level at 713 W/m^2				Irradiance level at 431 W/m^2
Array Voltage(V)	Array Current(A)	Array Power(W)		Array Voltage(V)	Array Current(A)	Array Power(W)		Array Voltage(V)	Array Current(A)	Array Power(W)		Array Voltage(V)	Array Current(A)	Array Power(W)
0	0.736	0		0	0.62	0		0	0.543	0		0	0.368	0
2.509	0.732	1.83659		1.421	0.617	0.876757		1.923	0.541	1.04034		1.51	0.366	0.55266
4.681	0.726	3.39841		3.053	0.614	1.87454		4.192	0.535	2.24272		3.25	0.362	1.1765
5.888	0.723	4.25702		6.475	0.607	3.93032		6.362	0.531	3.37822		4.6	0.359	1.6514
8.156	0.716	5.8397		8.791	0.6	5.2746		8.187	0.528	4.32274		6.46	0.355	2.2933
9.46	0.7102	6.71849		10.318	0.593	6.11857		9.45	0.523	4.94235		8.81	0.35	3.0835
10.763	0.704	7.57715		11.739	0.585	6.86731		10.41	0.519	5.40279		10.428	0.34	3.54552
11.921	0.697	8.30894		12.95	0.574	7.4333		11.242	0.515	5.78963		11.45	0.33	3.7785
12.79	0.689	8.81231		13.898	0.555	7.71339		12.084	0.509	6.15076		12.355	0.315	3.89183
13.466	0.6699	9.02087		14.454	0.527	7.61726		13.119	0.49	6.42831		13.148	0.295	3.87866
14	0.641	8.974		14.98	0.488	7.31024		13.81	0.46	6.3526		13.8	0.275	3.795
14.551	0.6	8.7306		15.38	0.45	6.921		14.631	0.41	5.99871		14.565	0.245	3.56842
15.05	0.55	8.2775		15.75	0.41	6.4575		15.24	0.36	5.4864		15.12	0.215	3.2508
15.695	0.47	7.37665		16.12	0.361	5.81932		15.73	0.31	4.8763		15.698	0.18	2.82564
16.217	0.389	6.30841		16.44	0.317	5.21148		16.128	0.26	4.19328		16.42	0.13	2.1346
16.603	0.315	5.22995		16.81	0.26	4.3706		16.5	0.21	3.465		16.945	0.09	1.52505
16.97	0.24	4.0728		17.12	0.21	3.5952		16.87	0.16	2.6992		17.41	0.05	0.8705
17.411	0.141	2.45495		17.5	0.14	2.45		17.37	0.09	1.5633		17.78	0.02	0.3556
17.68	0.081	1.43208		17.83	0.056	0.99848		17.72	0.04	0.7088		18	0	0
18	0	0		18	0	0		18	0	0
